# Supplementary material for: Dietary and Physical Activity Correlates of Muscle Mass in 60–65-Year-Old Seniors: A Gender-Specific Analysis
Source: Nutrients. 2025 Jun 4;17(11):1930. doi: 10.3390/nu17111930 (PMC12157822; doi:10.3390/nu17111930)
Supplement: Supplementary file 1 [file nutrients-17-01930-s001.zip]

Archive with 1 entries (1 files):
- nutrients-3637059-supplementary.pdf
